# Supplementary material for: The Allosteric Communication Network in the Activation of Antithrombin by Heparin
Source: Int J Mol Sci. 2025 Sep 15;26(18):8984. doi: 10.3390/ijms26188984 (PMC12469680; doi:10.3390/ijms26188984)
Supplement: Supplementary file 1 [file ijms-26-08984-s001.zip]

Archive with 1 entries (1 files):
- ijms-3670133-supplementary.pdf
